# Supplementary material for: Seed osmopriming with polyethylene glycol (PEG) enhances seed germination and seedling physiological traits of Coronilla varia L. under water stress
Source: PLoS One. 2024 May 10;19(5):e0303145. doi: 10.1371/journal.pone.0303145 (PMC11086902; doi:10.1371/journal.pone.0303145)
Supplement: S1 Data — (XLSX) [file pone.0303145.s001.xlsx]

## Sheet: S1 Data. 
S1 Data. All seed priming data on germination and seedling growth of Coronilla varia L. under water stress.（Used for Fig. 1-3）
Treatment	Germination percentage (%)			Germination vigor (%)			Germination index			Vitality index			T50			Seedling length(mm)			Seedling mass(mg)
	means	standard error	significant differences	means	standard error	significant differences	means	standard error	significant differences	means	standard error	significant differences	means	standard error	significant differences	means	standard error	significant differences	means	standard error	significant differences
CK	76.6667	3.46944	bc	40.56	2.78	b	12.63	0.72	bc	0.426	0.0203	b	5.33	0.33	e	148.36	2.26	a	34.0667	3.29916	b
CKP	88.8889	1.46986	a	71.11	2.22	a	18.8	0.54	a	0.8113	0.0105	a	3.33	0.33	f	155.15	2.13	a	43.2	1.15326	a
G8	69.4444	0.555556	cd	26.11	1.47	cd	9.27	0.19	d	0.275	0.0231	c	7	0	cd	157.5	4.45	a	29.7667	2.98012	bc
G8P	81.6667	0.96225	ab	41.11	3.38	b	13.36	0.54	b	0.3789	0.0112	b	5.33	0.33	e	160.72	1.45	a	28.4	0.8	bc
G10	61.1111	5.29966	d	15	2.55	cd	7.13	0.61	e	0.1814	0.002	d	7.33	0.33	bc	127.84	4.6	b	25.8	2.00333	bc
G10P	73.8889	2.00308	bc	31.67	1.92	b	11.54	0.21	c	0.317	0.0344	c	6	0	de	155.78	6.23	a	27.5667	3.35675	bc
G12	47.7778	5.29966	e	7.78	1.11	d	5	0.35	f	0.1262	0.004	d	9.67	0.67	a	126.48	5.19	b	25.3667	1.01708	c
G12P	65.5556	4.93789	cd	16.11	2.42	c	7.83	0.3	e	0.177	0.0235	d	8.33	0.33	b	129.91	2.48	b	22.9	3.86566	c
Data presented as means and standard error; small letters mean significant difference (statistical significance assessed by the LSD test).
S1 Data. Seed priming effects on osmoregulatory substances accumulation in Coronilla varia L. subjected to water stress.（Used for Fig. 4 ）
Treatment	soluble protein (mg/g FW)			proline (ug/g FW)			soluble sugar (mg/g FW)
	means	standard error	significant differences	means	standard error	significant differences	means	standard error	significant differences
CK	20.8385	2.81028	e	40.66	4.85	e	2.68309	0.28595	c
CKP	34.7678	1.6578	c	52.07	4.23	e	2.51559	0.233934	c
G8	26.3005	0.63664	ed	92.23	9.42	d	3.96315	0.138681	bc
G8P	50.0393	2.28097	b	133.58	4.94	bc	2.92968	0.073496	c
G10	31.1263	0.246148	dc	118.57	5.96	c	5.89732	0.553242	b
G10P	58.0318	2.71156	a	167.64	5.16	a	5.75239	0.270817	b
G12	36.4568	2.41899	c	143.92	3.28	b	12.2091	1.17932	a
G12P	61.2121	1.91079	a	171.24	4.31	a	10.2003	1.67836	a
S1 Data. All seed priming data on cell membrane damage and antioxidant enzymes activity of Coronilla varia L. under water stress.（Used for Fig. 5-6）
Treatment	MDA content (μmol/g FW)			electrolyte leakage (%)			CAT activity U/(g FW·min)			POD activity U/(g FW·min)			SOD activity U/g FW
	means	standard error	significant differences	means	standard error	significant differences	means	standard error	significant differences	means	standard error	significant differences	means	standard error	significant differences
CK	1.77251	0.164143	ef	0.157001	0.0378706	b	56.856	2.00713	c	159.71	20.39	c	197.24	9.67	d
CKP	1.34228	0.347454	f	0.17958	0.0348931	b	117.048	1.7429	ab	255.82	2.52	b	248.04	19.17	c
G8	2.58793	0.0784201	cd	0.358801	0.00785536	ab	122.022	10.7458	ab	287.46	22.09	ab	225.66	3.4	cd
G8P	2.09493	0.07176	de	0.157038	0.0789997	b	118.56	5.81417	ab	325.55	34.42	a	292.56	1.66	b
G10	3.17676	0.291916	b	0.494673	0.0652994	a	105.28	9.66222	b	264.99	0.99	b	250.12	18.16	c
G10P	2.09839	0.0991451	de	0.164419	0.164419	b	137.503	5.58682	a	334.92	20.69	a	319.79	10.18	b
G12	3.96065	0.139399	a	0.540618	0.0216949	a	41.0433	3.98596	c	333.24	1.23	a	302.98	13.42	b
G12P	3.03029	0.0656149	bc	0.536581	0.0331515	a	56.1542	5.94447	c	308.47	4.83	ab	377.31	4.98	a
